# Supplementary material for: The Effectiveness of the Blended Learning in Conservative Dentistry with Endodontics on the Basis of the Survey among 4th-Year Students during the COVID-19 Pandemic
Source: Int J Environ Res Public Health. 2021 Apr 25;18(9):4555. doi: 10.3390/ijerph18094555 (PMC8123304; doi:10.3390/ijerph18094555)
Supplement: Supplementary file 1 [file ijerph-18-04555-s001.zip]

Archive with 1 entries (1 files):
- ijerph-1178410-supplementary.pdf
